# Supplementary material for: Oleanolic Acid-Enriched Olive Oil Alleviates the Interleukin-6 Overproduction Induced by Postprandial Triglyceride-Rich Lipoproteins in THP-1 Macrophages
Source: Nutrients. 2021 Sep 29;13(10):3471. doi: 10.3390/nu13103471 (PMC8537268; doi:10.3390/nu13103471)
Supplement: Supplementary file 1 [file nutrients-13-03471-s001.zip]

Archive with 2 entries (2 files):
- Figure S1.png
- Tables S1 and S2.pdf
